# Supplementary material for: Intracardiac echocardiography-guided transcatheter aortic valve implantation without contrast
Source: Eur Heart J Case Rep. 2024 Mar 28;8(4):ytae159. doi: 10.1093/ehjcr/ytae159 (PMC10993019; doi:10.1093/ehjcr/ytae159)
Supplement: ytae159_Supplementary_Data [file ytae159_supplementary_data.zip]

Archive with 8 entries (8 files):
- S1.mp4
- S2.mp4
- S3.mp4
- S4.mp4
- S5.mp4
- S6.mp4
- S7.mp4
- S8.mp4
